# Supplementary material for: Captivity conditions matter for the gut microbiota of an endangered obligate hibernator
Source: Conserv Physiol. 2024 Oct 25;12(1):coae072. doi: 10.1093/conphys/coae072 (PMC11503477; doi:10.1093/conphys/coae072)
Supplement: Web_Material_coae072 [file web_material_coae072.zip]

Archive with 2 entries (2 files):
- tableS4_DAA.xlsx
- VIM-SUPPMAT.pdf
