# Supplementary material for: Captivity conditions matter for the gut microbiota of an endangered obligate hibernator
Source: Conserv Physiol. 2024 Oct 25;12(1):coae072. doi: 10.1093/conphys/coae072 (PMC11503477; doi:10.1093/conphys/coae072)
Supplement: Web_Material_coae072 [file web_material_coae072.zip › tableS4_DAA.xlsx]

## Sheet: Feuil1
dataset	level	taxa_add	taxa	group	ancom-logfoldchange	ancom-se	ancom-qval	maaslin-coef	maaslin-stderr	masslin-qval	enrich_group	method
summer	family	Actinobacteriota	Eggerthellaceae	in_situ_vs_ex_situ	2.13193183	0.3766669	0	2.84143665563591	0.343642286645248	3.8e-15	in situ	both
summer	family	Actinobacteriota	Eggerthellaceae	wild_vs_ex_situ	5.51181059	0.4094070	0	4.64559727060612	0.377414075695967	6.97e-33	wild	both
summer	family	Actinobacteriota	Eggerthellaceae	wild_vs_in_situ	2.71774400	0.3190490	0	1.85244685378756	0.285127445007879	1.01e-09	wild	both
hibernation	family	Firmicutes	Acidaminococcaceae	post_period1in_situ_vs_ex	-3.210640379	0.73434503	0.00019	-6.73487684834785	2.87007366893146	0.0189462550954477	ex situ	both
hibernation	family	Elusimicrobiota	Elusimicrobiaceae	post_period1in_situ_vs_ex	-2.893132310	0.63016026	9e-05	-3.52284266441985	1.46396939820594	0.0161122197572287	ex situ	both
summer	phylum		Bacteroidota	wild_vs_ex_situ	-0.5230720	0.4459724	0.0126	-0.763139291596665	0.140141098392572	2.32e-07	ex situ	both
summer	phylum		Cyanobacteria	in_situ_vs_ex_situ_	-2.046977845	0.4531815	0	-1.63748208603237	0.315498690111038	6.3e-07	ex situ	both
summer	phylum		Cyanobacteria	wild_vs_ex_situ	0.4459724	0.5926746	0.2319	2.40567662567284	0.329160618331465	1.62061681634415e-12	ex situ	both
hibernation	phylum		Desulfobacterota	post_period1_in_situ_vs_ex	-1.84204138	0.3952626	0	-1.70872769396646	0.951699251013688	0.0725821537461207	ex situ	both
hibernation	phylum		Actinobacteriota	pre_period1in_situ_vs_ex				2.01821225685742	0.466768869804099	0.000199379422489002	in situ	maaslin-only
hibernation	family	Firmicutes	Oscillospiraceae	post_period1in_situ_vs_ex	-0.726412333	0.17432185	0.0003	-0.400461250497725	0.160814093753167	0.0127666773800534	ex situ	both
hibernation	family	Firmicutes	UCG-010	post_period1in_situ_vs_ex	-1.478354163	0.41910615	0.00255	-0.876650048764958	0.282957029386311	0.00194717213169849	ex situ	both
hibernation	family	Verrucomicrobiota	Akkermansiaceae	post_period3in_situ_vs_ex	1.162431286	0.3988918	0.03076	0.913058604432084	0.457948014270428	0.046173473079229	in situ	both
hibernation	family	Verrucomicrobiota	Victivallaceae	post_period1in_situ_vs_ex	-2.345928700	0.54358099	0	-7.30677578804073	3.85378569415814	0.0579601093103246	ex situ	both
summer	family	Bacteroidota	Bacteroidaceae	in_situ_vs_ex_situ	-1.61024108	0.3653840	0	-1.14333502220128	0.348611233571049	0.00290985	ex situ	both
summer	family	Bacteroidota	Bacteroidaceae	wild_vs_ex_situ	-2.63514204	0.5892810	0	-1.84027290948891	0.363704297040837	2.12e-06	ex situ	both
summer	family	Bacteroidota	Bacteroidaceae	wild_vs_in_situ	-1.68703573	0.4963117	0.0061	-0.764353304189585	0.287035123972363	0.0185054	in situ	both
summer	phylum		Desulfobacterota	in_situ_vs_ex_situ_	-0.937110981	0.4412341	0.0562	-0.798451004710204	0.885788249712064	0.44085	ex situ	both
summer	phylum		Desulfobacterota	wild_vs_ex_situ	0.5926746	0.5286440	0.5539	-3.89426999572066	1.28570349943412	0.00552249	ex situ	both
summer	phylum		Elusimicrobiota	in_situ_vs_ex_situ_	-2.917031456	0.5675143	0	-2.56040798272313	1.05504757514513	0.0304638	ex situ	both
hibernation	family	Firmicutes	Clostridia_UCG-014	post_period3in_situ_vs_ex	1.368484971	0.5332059	0.05907	0.797726134639273	0.282182616101187	0.0046988470803548	in situ	both
summer	family	Elusimicrobiota	Elusimicrobiaceae	ex_situ_vs_wild				4.82598913652175	0.875617813301376	2.55e-07	ex situ	maaslin-only
summer	family	Elusimicrobiota	Elusimicrobiaceae	in_situ_vs_ex				-2.49495852687341	1.07202243984092	0.0408676	ex situ	maaslin-only
summer	family	Bacteroidota	Marinifilaceae	wild_vs_ex_situ	-2.45289425	0.5118496	0	-1.84016651950534	0.51468321426637	0.00103727	ex situ	both
summer	family	Bacteroidota	Marinifilaceae	in_situ_vs_ex_situ	-1.38728985	0.4179282	0.0007				ex situ	ancom-only
summer	family	Firmicutes	Lachnospiraceae	ex_situ_vs_wild				0.405214546976086	0.106907419116654	0.000482271	ex situ	maaslin-only
hibernation	family	Firmicutes	Anaerovoracaceae	post_period2in_situ_vs_ex	-2.15329444	0.3921195	0	-1.74710247125591	0.791134587132492	0.0272198486540842	ex situ	both
hibernation	family	Firmicutes	Clostridia_vadinBB60_group	pre_period2in_situ_vs_ex	2.227374639	0.5161589	0.00066	1.16878649470167	0.518320384048137	0.0241364740765972	in situ	both
hibernation	family	Firmicutes	Clostridia_vadinBB60_group	post_period2in_situ_vs_ex	-1.58213417	0.3891920	0.00031	-1.08199254124896	0.597901917832257	0.0703502533082387	ex situ	both
summer	phylum		Elusimicrobiota	wild_vs_ex_situ	0.5286440	0.6404023	0	-4.58410837461201	0.886252080518548	5.94e-07	ex situ	both
summer	phylum		Euryarchaeota	wild_vs_ex_situ	-1.1645534	0.6653812	0	-9.98728511580096	1.90044396718468	4.43e-07	ex situ	both
summer	phylum		Firmicutes	wild_vs_ex_situ	0.6404023	0.4247002	0				ex situ	ancom-only
summer	phylum		Proteobacteria	in_situ_vs_ex_situ_	-1.681599761	0.4242262	0.0002				ex situ	ancom-only
summer	phylum		Actinobacteriota	in_situ_vs_ex_situ_	2.195299581	0.4526986	0	2.54132258495458	0.311502857030175	3.06e-15	in situ	both
summer	phylum		Bacteroidota	wild_vs_in_situ	-0.39590184	0.2779782	0.1883	-0.443962333244984	0.107423266034799	8.06e-05	in situ	both
hibernation	phylum		Elusimicrobiota	post_period1_in_situ_vs_ex	-2.71736371	0.5733955	0	-4.40043352956398	2.02144722885405	0.0294900578897381	ex situ	both
hibernation	phylum		Desulfobacterota	post_period2_in_situ_vs_ex	-2.18810933	0.6059309	0.0027	-2.59831055234736	1.32010874761179	0.0490387127243728	ex situ	both
hibernation	family	Desulfobacterota	Desulfovibrionaceae	post_period2in_situ_vs_ex	-1.87895782	0.3637556	1e-05	-2.82032673066634	1.42610778601266	0.0479694182113409	ex situ	both
summer	family	Bacteroidota	Marinifilaceae	wild_vs_in_situ	-1.72773915	0.3893945	0.0003	-1.5414464230777	0.406848908751942	0.000482271	in situ	both
summer	family	Bacteroidota	Rikenellaceae	wild_vs_ex_situ	-1.48562306	0.4605632	0.0029	-1.18962070745131	0.231256859084306	1.44e-06	ex situ	both
summer	family	Euryarchaeota	Methanobacteriaceae	ex_situ_vs_wild				9.92560298915737	1.87082322445539	6.44e-07	ex situ	maaslin-only
hibernation	family	Actinobacteriota	Eggerthellaceae	pre_period3in_situ_vs_ex	1.7451331681	0.7500547	0.08834	2.08731641539352	0.814289117166969	0.0103664402112747	in situ	both
summer	family	Bacteroidota	Rikenellaceae	in_situ_vs_ex_situ	-0.58611970	0.2158297	0.0119				ex situ	ancom-only
summer	family	Bacteroidota	Rikenellaceae	wild_vs_in_situ	-1.56163812	0.3849008	0.0003	-0.885725586014073	0.182486814295088	5.21e-06	in situ	both
summer	family	Cyanobacteria	Gastranaerophilales	in_situ_vs_ex_situ	-2.01268799	0.3694391	0	-1.61357420716549	0.337325896030293	1.03e-05	ex situ	both
hibernation	family	Elusimicrobiota	Elusimicrobiaceae	post_period2in_situ_vs_ex	-3.26898321	0.5241381	0	-4.24952740015358	2.47638611339023	0.0861584335336825	ex situ	both
hibernation	family	Elusimicrobiota	Elusimicrobiaceae	post_period3in_situ_vs_ex	-2.891539937	0.7308923	0	-2.27251456887942	0.651543386792998	0.00973680417507461	ex situ	both
hibernation	family	Firmicutes	Izemoplasmatales	post_period3in_situ_vs_ex	-2.690024017	0.5476907	0	-5.21816353818591	1.04338073403721	3.4183414448975e-05	ex situ	both
hibernation	family	Proteobacteria	Sutterellaceae	post_period3in_situ_vs_ex	-2.506902827	0.6564963	0	-1.42121627471517	0.520698495080209	0.00634416327189432	ex situ	both
summer	phylum		Cyanobacteria	wild_vs_in_situ	-0.92419242	0.4206505	0.0695	0.868184608416034	0.245630705693316	0.000735353	in situ	both
summer	phylum		Desulfobacterota	wild_vs_in_situ	-1.40267266	0.3835227	0.0003	-0.932114849276718	0.500151151079046	0.093454	in situ	both
summer	phylum		Elusimicrobiota	wild_vs_in_situ	-1.03589691	0.3620666	0	-2.81163071488679	0.703015784804598	0.000127015	in situ	both
hibernation	phylum		Elusimicrobiota	post_period2_in_situ_vs_ex	-2.98460152	1.1874055	0.0538	-5.14355098175025	1.62802693954283	0.0189728141721179	ex situ	both
hibernation	phylum		Elusimicrobiota	post_period3in_situ_vs_ex	-2.91654564	0.7033405	0.0003	-3.86181138514755	1.80725173482887	0.0326108459471992	ex situ	both
hibernation	phylum		Euryarchaeota	pre_period2in_situ_vs_ex	-2.12474498	0.7411883	0.0207	-4.3444865167772	2.00080439423703	0.029903219323035	ex situ	both
hibernation	phylum		Verrucomicrobiota	pre_period2in_situ_vs_ex	-2.43962641	0.6127856	0.0007	-1.65518533628215	0.391560172700388	0.000331331277216232	ex situ	both
summer	phylum		Euryarchaeota	wild_vs_in_situ	-0.6911146	0.4508394	0	-7.41236417190543	1.40489242924562	4.43e-07	in situ	both
summer	phylum		Verrucomicrobiota	wild_vs_in_situ	-2.36040402	0.5433786	0.0001				in situ	ancom-only
hibernation	phylum		Actinobacteriota	pre_period3in_situ_vs_ex	2.9455753	0.9899071	0.0146	3.18916250562222	0.634677589860976	6.54958866306832e-06	in situ	both
summer	phylum		Actinobacteriota	wild_vs_ex_situ	0.6653812	0.5230720	0	4.4649437638248	0.331102686495363	3.44658484673841e-40	wild	both
summer	family	Firmicutes	UCG-010	ex_situ_vs_wild				0.835919048551971	0.278188695002526	0.00692431	ex situ	maaslin-only
summer	family	Cyanobacteria	Gastranaerophilales	wild_vs_ex_situ	-2.32913388	0.4954550	0	-2.33699590286718	0.356809243774581	8.26e-10	ex situ	both
hibernation	family	Firmicutes	Acidaminococcaceae	pre_period1in_situ_vs_ex	-0.671298381	0.4242034	0	-5.01378148537417	2.16913116967199	0.020809455711868	ex situ	both
summer	family	Firmicutes	[Eubacterium]_coprostanoligenes_group	wild_vs_ex_situ	1.70047823	0.4127949	0.0003	0.899579410692064	0.184810468498804	5.11e-06	wild	both
summer	family	Firmicutes	Acholeplasmataceae	in_situ_vs_ex_situ	-3.07776038	0.3402259	0	2.05724763904885	0.607784713232594	0.00197585	ex situ	both
hibernation	family	Verrucomicrobiota	Akkermansiaceae	pre_period1in_situ_vs_ex	-1.306879835	0.5787646	0.15762	-1.03853153160288	0.364225129750624	0.00435346947104821	ex situ	both
summer	family	Elusimicrobiota	Elusimicrobiaceae	in_situ_vs_wild				2.986278150267	0.695565597663071	6.58e-05	in situ	maaslin-only
summer	family	Firmicutes	Acholeplasmataceae	wild_vs_ex_situ	-2.67562697	0.4772451	0	-1.91939664724659	0.581239613430295	0.00289195	ex situ	both
summer	family	Firmicutes	Clostridia_UCG-014	in_situ_vs_ex_situ	1.25049993	0.3714836	0.0017	1.03689884496254	0.174691151599327	4.1e-08	in situ	both
summer	family	Euryarchaeota	Methanobacteriaceae	in_situ_vs_wild				7.40945603374419	1.38346752184084	5.64e-07	in situ	maaslin-only
summer	family	Firmicutes	Monoglobaceae	in_situ_vs_ex				0.837403571816241	0.239368953330351	0.00167391	in situ	maaslin-only
hibernation	family	Firmicutes	Lactobacillaceae	pre_period1in_situ_vs_ex	-1.964469171	0.5313172	0	-3.39585311781179	1.08492565261572	0.0284028313316076	ex situ	both
summer	family	Firmicutes	RF39	in_situ_vs_ex				1.27333961601468	0.311905140487246	0.000220188	in situ	maaslin-only
summer	family	Firmicutes	Clostridia_UCG-014	wild_vs_ex_situ	3.23464336	0.4513313	0	2.08022753408296	0.197689949464922	2.92e-24	wild	both
hibernation	family	Bacteroidota	Muribaculaceae	post_period2in_situ_vs_ex	0.82787682	0.2226643	0.00074	0.627045245606081	0.284962900100525	0.0277753239385246	in situ	both
hibernation	family	Bacteroidota	Prevotellaceae	pre_period1in_situ_vs_ex	-4.026671463	0.5441260	0	-6.33935419324465	1.57332733652975	0.00181841731391317	ex situ	both
hibernation	family	Proteobacteria	Paracaedibacteraceae	post_period1in_situ_vs_ex	0.675223767	0.29217334	0	2.890948404361	1.02664815414807	0.00486393491534947	in situ	both
hibernation	family	Bacteroidota	Tannerellaceae	pre_period1in_situ_vs_ex	-2.869473680	0.7262123	0	-3.29910160106305	1.6075774051004	0.0401483410943596	ex situ	both
hibernation	family	Verrucomicrobiota	Akkermansiaceae	pre_period2in_situ_vs_ex	-2.759729622	0.6792222	0.00126	-1.68839280496391	0.414326901010994	0.00131126359282381	ex situ	both
hibernation	family	Bacteroidota	Prevotellaceae	post_period3in_situ_vs_ex	5.592786382	0.4782629	0	6.58993048150825	2.71607097379741	0.0152547776600013	in situ	both
summer	phylum		Actinobacteriota	wild_vs_in_situ	2.71550513	0.3919261	0	1.90268344344748	0.252001157333489	3.90841758585063e-13	wild	both
hibernation	family	Proteobacteria	Pseudomonadaceae	pre_period2in_situ_vs_ex	0.897750519	0.4610352	0	3.83541418342946	1.40552442482677	0.0063562618905098	in situ	both
hibernation	family	Proteobacteria	Pseudomonadaceae	pre_period3in_situ_vs_ex	0.8678364056	0.5517657	0	6.28837795642133	1.80703578594507	0.030592974812831	in situ	both
summer	family	Firmicutes	Clostridia_UCG-014	wild_vs_in_situ	1.32200866	0.2206615	0	1.023862326726	0.155758140679454	8.26e-10	wild	both
summer	family	Firmicutes	Clostridia_vadinBB60_group	in_situ_vs_ex_situ	-3.76008014	0.3401955	0	-2.61091994338118	0.482542544758741	5.27e-07	ex situ	both
summer	family	Firmicutes	Clostridia_vadinBB60_group	wild_vs_ex_situ	-3.52309626	0.4756633	0	-2.85475571770022	0.467747133399178	8.94e-09	ex situ	both
hibernation	family	Firmicutes	RF39	post_period1in_situ_vs_ex	1.643978309	0.46594131	0.00255	2.90026015889381	0.627721818051496	0.000214588790456305	in situ	both
summer	family	Firmicutes	Lachnospiraceae	wild_vs_in_situ	-0.70599451	0.2098864	0.0031	-0.520184634976152	0.0843406417877197	6.62e-09	in situ	both
summer	family	Firmicutes	Monoglobaceae	wild_vs_ex_situ	1.74182562	0.5254264	0.0047	1.00925148302898	0.261133849503266	0.000382332	wild	both
summer	family	Firmicutes	RF39	wild_vs_ex_situ	3.62590820	0.4618883	0	2.38567010766639	0.329292471798057	9.31e-12	wild	both
hibernation	family	Firmicutes	Staphylococcaceae	pre_period2in_situ_vs_ex	1.386851339	0.6429075	0	6.32928633777304	1.91563983399096	0.0181095924668597	in situ	both
hibernation	family	Firmicutes	Staphylococcaceae	pre_period1in_situ_vs_ex	3.358035718	0.8661792	0.00209	5.34146181366177	2.35441993613206	0.0232868520514036	in situ	both
hibernation	family	Firmicutes	Clostridiaceae	pre_period2in_situ_vs_ex	-1.876555954	0.4282256	0	-4.3022355448205	0.984656887968144	0.000710564214687866	ex situ	both
hibernation	family	Euryarchaeota	Methanobacteriaceae	pre_period2in_situ_vs_ex	-2.242688450	0.7594983	0.04355	-4.38252219816954	1.96010117631455	0.0253605961328358	ex situ	both
summer	family	Firmicutes	RF39	wild_vs_in_situ	2.13938062	0.3175996	0	1.14696072911356	0.258423007894911	3.54e-05	wild	both
summer	family	Firmicutes	UCG-010	in_situ_vs_ex_situ	-1.23528564	0.3455777	0	-0.85807997637871	0.260430564043284	0.00289195	ex situ	both
hibernation	family	Bacteroidota	Prevotellaceae	pre_period2in_situ_vs_ex	-2.792792579	0.6964638	0.00126	-1.81914491188886	0.900218721787109	0.0433024378528018	ex situ	both
summer	phylum		Bacteroidota	in_situ_vs_ex_situ_	-0.415574041	0.3024571	0.2179					ancom-only
hibernation	phylum		Elusimicrobiota	pre_period3in_situ_vs_ex	-2.0645832	0.6242146	0.0094	-4.16795710043448	1.92059913086395	0.029996710897782	ex situ	both
hibernation	phylum		Verrucomicrobiota	pre_period1in_situ_vs_ex				-1.07423488515457	0.360368830089275	0.0186792343728967	ex situ	maaslin-only
hibernation	family	Elusimicrobiota	Elusimicrobiaceae	pre_period3in_situ_vs_ex	-2.9013513153	0.5464505	1e-05	-4.21801807100206	1.93752581042934	0.0294796285425608	ex situ	both
